# Supplementary material for: Design, Fabrication and Analysis of Magnetorheological Soft Gripper
Source: Sensors (Basel). 2022 Apr 2;22(7):2757. doi: 10.3390/s22072757 (PMC9003519; doi:10.3390/s22072757)
Supplement: Supplementary file 1 [file sensors-22-02757-s001.zip]

Archive with 1 entries (1 files):
- sensors-1639213-supplementary.stl
